# Supplementary material for: Using metagenomic analysis to assess the effectiveness of oral health promotion interventions in reducing risk for pneumonia among patients with stroke in acute phase: study protocol for a randomized controlled trial
Source: Trials. 2020 Jul 10;21:634. doi: 10.1186/s13063-020-04528-3 (PMC7350693; doi:10.1186/s13063-020-04528-3)
Supplement: Supplementary file 4 — Additional file 4. Translator’s certification and Anhui Province Natural Science Foundation Proposal of Funding Project. [file 13063_2020_4528_MOESM4_ESM.zip]

Archive with 2 entries (2 files):
- Additional file 4_fuding 2R1.pdf
- Addtional file 4_fundingR1.pdf
